# Supplementary material for: Engineering Bacillus subtilis for the formation of a durable living biocomposite material
Source: Nat Commun. 2021 Dec 8;12:7133. doi: 10.1038/s41467-021-27467-2 (PMC8654922; doi:10.1038/s41467-021-27467-2)
Supplement: Supplementary file 4 — Supplementary Data 1 [file 41467_2021_27467_MOESM4_ESM.xlsx]

## Sheet: Sheet1
	Plasmids and strains used in this study.
	Plasmid	Description	Source
	E. coli expression plasmids			References
	pCT5-His-EutM	eutM (NP_461400) containing a N-terminal 6xHis tag fused via a GS-linker to generate N-His-GS-EutM, Pct5 promoter, AmpR (originally named: pCT5BB-EutM)	1,2	1	Schmidt-Dannert, S., Zhang, G., Johnston, T., Quin, M. B. & Schmidt-Dannert, C. Building a toolbox of protein scaffolds for future immobilization of biocatalysts. Appl Microbiol Biotechnol 102, 8373-8388, doi:10.1007/s00253-018-9252-6 (2018).
	pCT5-His-EutMSpyC	derived from pCT5-His-EutM: EutM shell protein with N-terminal His tag and C-terminal SpyCatcher	1,2	2	Zhang, G., Schmidt-Dannert, S., Quin, M. B. & Schmidt-Dannert, C. Protein-based scaffolds for enzyme immobilization. Methods Enzymol 617, 323-362, doi:10.1016/bs.mie.2018.12.016 (2019).
	pCT5-His-EutMCotB	derived from pCT5-His-EutM: EutM shell protein with N-terminal His tag and C-terminal CotB silica binding tag	This study	3	Shaner, N. C. et al. Improved monomeric red, orange and yellow fluorescent proteins derived from Discosoma sp. red fluorescent protein. Nat Biotechnol 22, 1567-1572, doi:10.1038/nbt1037 (2004).
	pCT5-His-EutMR5	derived from pCT5-His-EutM: EutM shell protein with N-terminal His tag and C-terminal R5 silica binding tag	This study	4	Liljeruhm, J. et al. Engineering a palette of eukaryotic chromoproteins for bacterial synthetic biology. J Biol Eng 12, 8, doi:10.1186/s13036-018-0100-0 (2018).
	pCT5-His-EutMSB7	derived from pCT5-His-EutM: EutM shell protein with N-terminal His tag and C-terminal SB7 silica binding tag	This study	5	Seo, S. O. & Schmidt-Dannert, C. Development of a synthetic cumate-inducible gene expression system for Bacillus. Appl Microbiol Biotechnol 103, 303-313, doi:10.1007/s00253-018-9485-4 (2019).
	pCT5-His-EutMSynthetic	derived from pCT5-His-EutM: EutM shell protein with N-terminal His tag and C-terminal Synthetic silica binding tag	This study	6	Biedendieck, R. et al. A sucrose-inducible promoter system for the intra- and extracellular protein production in Bacillus megaterium. J Biotechnol 132, 426-430,
	tdTomato-pBAD	His-tagged tdTomato cloned into pBAD expression vector	3 Addgene #54856	7	Biedendieck, R. et al. Metabolic engineering of cobalamin (vitamin B12) production in Bacillus megaterium. Microb Biotechnol 3, 24-37, doi:10.1111/j.1751-7915.2009.00125.x (2010).
	pSB1C3-tsPurple	Constitutive expression of purple chromoprotein	4 Addgene #117848
	pET28a-eGFP	N-terminal 6xHis tag followed by a thrombin cleavage site fused to GFP, T7 promoter, KmR	2
	pET28a-SpyTag-eGFP	N-terminal 6xHis tag followed by a thrombin cleavage site and GS linker fused to SpyTag-eGFP, T7 promoter, KmR	2
	B. subtilis expression plasmids
	pCT5-bac2.0	Designed for cumate inducible gene expression in Bacilli, PxylR-CymR and PCT5-cuO-sfGFP, AmpR, TetR	5 Addgene #119872
	pCT-empty	sfGFP deleted from pCT5-bac2.0	This study
	pCT-EutMSpyC	Derived from pCT5-bac2.0 by replacing sfGFP with levansucrase signal peptide (SacB), N-terminal His tag, EutM and C-terminal SpyCatcher	This study
	pCT-XynAEutMSpyC	Derived from pCT5-bac2.0 by replacing sfGFP with xylanase A signal peptide (XynA), N-terminal His tag, EutM and C-terminal SpyCatcher	This study
	pCT-YngKEutMSpyC	Derived from pCT5-bac2.0 by replacing sfGFP with fusion of glycosyl hydrolase signal peptide (YngK), N-terminal His tag, EutM and C-terminal SpyCatcher	This study
	pCT-CelAEutMSpyC	Derived from pCT5-bac2.0 by replacing sfGFP with Cellulase A signal peptide (CelA), N-terminal His tag, EutM and C-terminal SpyCatcher	This study
	pCT-LipAEutMSpyC	Derived from pCT5-bac2.0 by replacing sfGFP with lipase A signal peptide (LipA), N-terminal His tag, EutM and C-terminal SpyCatcher domain	This study
	pCT-EutMCotB	Derived from pCT5-bac2.0 by replacing sfGFP with levansucrase signal peptide (SacB), N-terminal His tag, EutM and C-terminal CotB tag	This study
	pCT-EutMCotB-EutMSpyC	Hybrid plasmid of SacB-His-EutM-CotB and SacB-His-EutM-SpyC modules, each gene expressed from a pCTbac2.0 cumate inducible promoter	This study
	pCT-EutMCotB-EutMSpyC-HagT209C::SpyT588	Hybrid plasmid of SacB-His-EutM-CotB, SacB-His-EutM-SpyC and HagT209C::SpyT588 modules, EutM genes are expressed from a pCTbac2.0 cumate inducible promoter, the Hag gene is expressed from its native promoter	This study
	pCT-His-tdTomatoSpyC	Fluorescent tdTomato with SpyCatcher expressed from cumated inducible promoter	This study
	pCT-Purple-HagT209C::SpyT588	Purple chromoprotein expression cassette combined with Hag expression cassette, chromoprotein expression from pCTbac2.0 cumate inducible promoter, Hag gene expression from native promoter	This study
	pRBBm34	Bacillus expression vector, GFP expression under control of native xylose inducible promoter of B. megaterium, AmpR, TetR	6 Addgene #48114
	pRBBm34-HagT209C	hag gene from B. subtilis WT (with T209C mutation in Hag protein) under control of native hag promoter (NP)	This study
	pRBBm34-HagT209C::SpyT399	hagT209C with SpyTag insertion after 399 nucleotides (counting from start codon) under control of native hag promoter (NP)	This study
	pRBBm34-HagT209C::SpyT426	hagT209C with SpyTag insertion after 426 nucleotides under control of native hag promoter (NP)	This study
	pRBBm34-HagT209C::SpyT459	hagT209C with SpyTag insertion after 459 nucleotides under control of native hag promoter (NP)	This study
	pRBBm34-HagT209C::SpyT492	hagT209C with SpyTag insertion after 492 nucleotides under control of native hag promoter (NP)	This study
	pRBBm34-HagT209C::SpyT537	hagT209C with SpyTag insertion after 537 nucleotides under control of native hag promoter (NP)	This study
	pRBBm34-HagT209C::SpyT555	hagT209C with SpyTag insertion after 555 nucleotides under control of native hag promoter (NP)	This study
	pRBBm34-HagT209C::SpyT588	hagT209C with SpyTag insertion after 588 nucleotides under native promoter	This study
	pRBBm34-HagT209C::SpyT612	hagT209C with SpyTag insertion after 612 nucleotides under control of native hag promoter (NP)	This study
	pRBBm34-HagT209C::SpyT645	hagT209C with SpyTag insertion after 645 nucleotides under control of native hag promoter (NP)	This study
	pHBintE	Cloning, expression and integration vector for Bacillus spp. with xylose‐inducible promoter PxylA; AmpR, orits	7 Addgene #48136
	pHBintE-dlytC	lytC upstream and downstream sequences cloned into pHBintE vector for in frame deletion of lytC	This study
	pHBintE-dflhG	flhG upstream and downstream sequences cloned into pHBintE vector for in frame deletion of flhG	This study
	Strain	Description	Source
	Escherichia coli Top10	General cloning host	Invitrogen
	Escherichia coli C2566	Protein expression	New England Biolabs
	Bacillus subtilis WT	Bacillus subtilis wild-type strain 168	ATCC 23857
	Bacillus subtilis ΔlytC	B. subtilis WT engineered to retain the endospore	This study
	Bacillus subtilis ΔlytC ΔflhG	B. subtilis WT engineered to have polar flagella and to retain the endospore	This study
