# Supplementary material for: Engineering Bacillus subtilis for the formation of a durable living biocomposite material
Source: Nat Commun. 2021 Dec 8;12:7133. doi: 10.1038/s41467-021-27467-2 (PMC8654922; doi:10.1038/s41467-021-27467-2)
Supplement: Supplementary file 6 — Supplementary Data 3 [file 41467_2021_27467_MOESM6_ESM.xlsx]

## Sheet: Sheet1
	Nucleotides sequences of proteins and peptides in this study.
	Name	Nucleotide sequence
	EutM	GAAGCATTAGGAATGATTGAAACCCGGGGCCTGGTTGCGCTGATTGAGGCCTCCGATGCGATGGTAAAAGCCGCGCGCGTGAAGCTGGTCGGCGTGAAGCAGATTGGCGGTGGCCTGTGTACTGCCATGGTGCGTGGCGATGTGGCGGCGTGCAAAGCCGCAACCGATGCTGGCGCCGCTGCGGCGCAGCGCATTGGCGAGTTGGTCTCCGTACACGTGATTCCACGCCCGCACGGCGATCTGGAAGAAGTGTTCCCGATCAGCTTCAAAGGCGACAGCAACATT
	SpyCatcher	GATAGTGCTACCCATATTAAATTCTCAAAACGTGATGAGGACGGCAAAGAGTTAGCTGGTGCAACTATGGAGTTGCGTGATTCATCTGGTAAAACTATTAGTACATGGATTTCAGATGGACAAGTGAAAGATTTCTACCTGTATCCAGGAAAATATACATTTGTCGAAACCGCAGCACCAGACGGTTATGAGGTAGCAACTGCTATTACCTTTACAGTTAATGAGCAAGGTCAGGTTACTGTAAATGGC
	SpyTag	GCCCACATCGTGATGGTGGACGCCTACAAGCCGACGAAG
	CotB	AGCGGAGGCAGCGGCCGTGCGCGAGCTCAGCGTCAAAGCTCACGTGGGCGC
	R5	AGCTCTAAGAAAAGTGGCAGCTATTCAGGCAGCAAAGGTTCGAAGCGACGCATTCTG
	SB7	CGTCAAAGCTCACGTGGGCGC
	Synthetic	AAGTTCTTTGAAGCTGCCGCGAAGAAATTCTTTGAA
	His-EutM	ATGCATCATCATCACCACCACGGTTCTGGTTCTGGTTCTGGTTCTGGTTCTGGTTCTGAAGCATTAGGAATGATTGAAACCCGGGGCCTGGTTGCGCTGATTGAGGCCTCCGATGCGATGGTAAAAGCCGCGCGCGTGAAGCTGGTCGGCGTGAAGCAGATTGGCGGTGGCCTGTGTACTGCCATGGTGCGTGGCGATGTGGCGGCGTGCAAAGCCGCAACCGATGCTGGCGCCGCTGCGGCGCAGCGCATTGGCGAGTTGGTCTCCGTACACGTGATTCCACGCCCGCACGGCGATCTGGAAGAAGTGTTCCCGATCAGCTTCAAAGGCGACAGCAACATT
	His-EutM-CotB	ATGCATCATCATCACCACCACGGTTCTGGTTCTGGTTCTGGTTCTGGTTCTGGTTCTGAAGCATTAGGAATGATTGAAACCCGGGGCCTGGTTGCGCTGATTGAGGCCTCCGATGCGATGGTAAAAGCCGCGCGCGTGAAGCTGGTCGGCGTGAAGCAGATTGGCGGTGGCCTGTGTACTGCCATGGTGCGTGGCGATGTGGCGGCGTGCAAAGCCGCAACCGATGCTGGCGCCGCTGCGGCGCAGCGCATTGGCGAGTTGGTCTCCGTACACGTGATTCCACGCCCGCACGGCGATCTGGAAGAAGTGTTCCCGATCAGCTTCAAAGGCGACAGCAACATTGTCGACGGGAGTGGTGGCAGCGGAGGCAGCGGAGGCAGCGGCCGTGCGCGAGCTCAG…
	His-EutM-R5	ATGCATCATCATCACCACCACGGTTCTGGTTCTGGTTCTGGTTCTGGTTCTGGTTCTGAAGCATTAGGAATGATTGAAACCCGGGGCCTGGTTGCGCTGATTGAGGCCTCCGATGCGATGGTAAAAGCCGCGCGCGTGAAGCTGGTCGGCGTGAAGCAGATTGGCGGTGGCCTGTGTACTGCCATGGTGCGTGGCGATGTGGCGGCGTGCAAAGCCGCAACCGATGCTGGCGCCGCTGCGGCGCAGCGCATTGGCGAGTTGGTCTCCGTACACGTGATTCCACGCCCGCACGGCGATCTGGAAGAAGTGTTCCCGATCAGCTTCAAAGGCGACAGCAACATTGTCGACGGGAGTGGTGGCAGCGGAGGCAGCTCTAAGAAAAGTGGCAGCTATTCAGGC…
	His-EutM-SB7	ATGCATCATCATCACCACCACGGTTCTGGTTCTGGTTCTGGTTCTGGTTCTGGTTCTGAAGCATTAGGAATGATTGAAACCCGGGGCCTGGTTGCGCTGATTGAGGCCTCCGATGCGATGGTAAAAGCCGCGCGCGTGAAGCTGGTCGGCGTGAAGCAGATTGGCGGTGGCCTGTGTACTGCCATGGTGCGTGGCGATGTGGCGGCGTGCAAAGCCGCAACCGATGCTGGCGCCGCTGCGGCGCAGCGCATTGGCGAGTTGGTCTCCGTACACGTGATTCCACGCCCGCACGGCGATCTGGAAGAAGTGTTCCCGATCAGCTTCAAAGGCGACAGCAACATTGTCGACGGGAGTGGTGGCAGCGGAGGCCGTCAAAGCTCACGTGGGCGC
	His-EutM-Synthetic	ATGCATCATCATCACCACCACGGTTCTGGTTCTGGTTCTGGTTCTGGTTCTGGTTCTGAAGCATTAGGAATGATTGAAACCCGGGGCCTGGTTGCGCTGATTGAGGCCTCCGATGCGATGGTAAAAGCCGCGCGCGTGAAGCTGGTCGGCGTGAAGCAGATTGGCGGTGGCCTGTGTACTGCCATGGTGCGTGGCGATGTGGCGGCGTGCAAAGCCGCAACCGATGCTGGCGCCGCTGCGGCGCAGCGCATTGGCGAGTTGGTCTCCGTACACGTGATTCCACGCCCGCACGGCGATCTGGAAGAAGTGTTCCCGATCAGCTTCAAAGGCGACAGCAACATTGTCGACGGGAGTGGTGGCAGCGGAGGCAAGTTCTTTGAAGCTGCCGCGAAGAAATTC…
	SacB-His-EutM-SpyCatcher	ATGAACATCAAAAAGTTTGCAAAACAAGCAACAGTATTAACCTTTACTACCGCACTGCTGGCAGGAGGCGCAACTCAAGCGTTTGCGGCTTCAACTCATCATCATCACCACCACGGTTCTGGTTCTGGTTCTGGTTCTGGTTCTGGTTCTGAAGCATTAGGAATGATTGAAACCCGGGGCCTGGTTGCGCTGATTGAGGCCTCCGATGCGATGGTAAAAGCCGCGCGCGTGAAGCTGGTCGGCGTGAAGCAGATTGGCGGTGGCCTGTGTACTGCCATGGTGCGTGGCGATGTGGCGGCGTGCAAAGCCGCAACCGATGCTGGCGCCGCTGCGGCGCAGCGCATTGGCGAGTTGGTCTCCGTACACGTGATTCCACGCCCGCACGGCGATCTGGAAGAA…
	SacB-His-EutM-CotB	ATGAACATCAAAAAGTTTGCAAAACAAGCAACAGTATTAACCTTTACTACCGCACTGCTGGCAGGAGGCGCAACTCAAGCGTTTGCGGCTTCAACTCATCATCATCACCACCACGGTTCTGGTTCTGGTTCTGGTTCTGGTTCTGGTTCTGAAGCATTAGGAATGATTGAAACCCGGGGCCTGGTTGCGCTGATTGAGGCCTCCGATGCGATGGTAAAAGCCGCGCGCGTGAAGCTGGTCGGCGTGAAGCAGATTGGCGGTGGCCTGTGTACTGCCATGGTGCGTGGCGATGTGGCGGCGTGCAAAGCCGCAACCGATGCTGGCGCCGCTGCGGCGCAGCGCATTGGCGAGTTGGTCTCCGTACACGTGATTCCACGCCCGCACGGCGATCTGGAAGAA…
	native hag promoter -HagT209C::SpyT 588	AACTAGTGTGCAGCAGCGTTATCCAGCGATGTGATCTCCGCATTATCCTCACAAAAAAAGTGAGGATTTTTTTATTTTTGTATTAACAAAATCAGAGACAATCCGATATTAATGATGTAGCCGGGAGGAGGCGCAAAAGACTCAGCCAGTTACAAAATAAGGGCACAAGGACGTGCCTTAACAACATATTCAGGGAGGAACAAAACAATGAGAATTAACCACAATATTGCAGCGCTTAACACACTGAACCGTTTGTCTTCAAACAACAGTGCGAGCCAAAAGAACATGGAGAAACTTTCTTCAGGTCTTCGCATCAACCGTGCGGGAGATGACGCAGCAGGTCTTGCGATCTCTGAAAAAATGAGAGGACAAATCAGAGGTCTTGAAATGGCTTCTAAA…
	His-tdTomato-SpyCatcher	ATGCATCATCATCACCACCACGGTTCTGGTTCTGGTTCTGGTTCTGGTTCTGGTTCTGTCGACGTGAGCAAGGGCGAGGAGGTCATCAAAGAGTTCATGCGCTTCAAGGTGCGCATGGAGGGCTCCATGAACGGCCACGAGTTCGAGATCGAGGGCGAGGGCGAGGGCCGCCCCTACGAGGGCACCCAGACCGCCAAGCTGAAGGTGACCAAGGGCGGCCCCCTGCCCTTCGCCTGGGACATCCTGTCCCCCCAGTTCATGTACGGCTCCAAGGCGTACGTGAAGCACCCCGCCGACATCCCCGATTACAAGAAGCTGTCCTTCCCCGAGGGCTTCAAGTGGGAGCGCGTGATGAACTTCGAGGACGGCGGTCTGGTGACCGTGACCCAGGACTCCTCC…
	His-Purple-native promoter-HagT209C::SpyT 588	ATGCATCATCATCATCATCACAGCAGCGGCCTGGTGCCGCGCGGCAGCATGGCGAGCTTGGTTAAGAAAGATATGTGTGTTAAGATGACGATGGAAGGTACTGTGAACGGTTATCACTTTAAGTGCGTTGGCGAGGGTGAAGGCAAGCCGTTCGAGGGCACGCAGAACATGCGCATTCGTGTCACCGAGGGCGGTCCGCTGCCTTTTGCATTCGACATCCTGGCCCCGTGCTGTATGTACGGCTCTAAGACCTTCATTAAACACGTGAGCGGTATCCCGGATTACTTTAAAGAGTCCTTTCCAGAGGGCTTCACTTGGGAACGTACCCAGATTTTTGAGGACGGTGGTGTTCTGACCGCGCACCAAGACACCAGCCTGGAAGGTAATTGCCTGATCTAT…
