# Supplementary material for: Engineering Bacillus subtilis for the formation of a durable living biocomposite material
Source: Nat Commun. 2021 Dec 8;12:7133. doi: 10.1038/s41467-021-27467-2 (PMC8654922; doi:10.1038/s41467-021-27467-2)
Supplement: Supplementary file 7 — Supplementary Data 4 [file 41467_2021_27467_MOESM7_ESM.xlsx]

## Sheet: Sheet1
	List of primers.
	Name	Sequence
	PB_Back_fwd	gttaaaagtctcgtaaagcg
	PB_Back_rev	gtttgtcctccttattagttaatc
	PB_Ins_fwd	aactaataaggaggacaaacatgcatcatcatcatcatcac
	PB_Ins_rev	cgctttacgagacttttaacttacgtcgctttttccgg
	pHBintE seq fwd	tcggaattctcatgtttgacagc
	pHBintE seq rev	caagggttggtttgcgcatt
	dlytC_upstream_fwd	tccaaactagaactgaacaatttgtatgattg
	dlytC_upstream_rev	aggaaatcaatcgaaagagacaaatctaatc
	dlytC_downstream_fwd	tctctttcgattgatttcctccttaaatgg
	dlytC_downstream_rev	tcgaactagtttctacttcaaacagaattagtc
	dlytC_fwd	tgaagtagaaactagttcgaagatctcc
	dlytC_rev	ttgttcagttctagtttggaccatttgtc
	dlytC_confirmation_fwd	tatcttgcaccatcacccgtc
	dlytC_confirmation_rev	caagtttatggtggctacagttg
	dflhG_upstream_fwd	tccaaactagtcgaaaaaaattaaaaagcgaaaatg
	dflhG_upstream_rev	acgaatcaaaagcatcctcacaaaaccaag
	dflhG_downstream_fwd	tgaggatgcttttgattcgtgtgcttgtagttg
	dflhG_downstream_rev	tcgaactagtacccgctttaacagcagc
	dflhG_fwd	taaagcgggtactagttcgaagatctcc
	dflhG_rev	tttttttcgactagtttggaccatttgtc
	dflhG_confirmation_fwd	aaagcattggagtggtggat
	dflhG_confirmation_rev	gaagatcagtcgggtctttctc
	NP-hag_fwd	caatggtccaaactagtgtgcagcagcg
	NP-hag_rev	ccggcatgcattaacgtaataattgaagtacgttttgc
	NP-hag-T209C_fwd	tgcagcagattgtgctgatatcg
	NP-hag-T209C_rev	ttatctgcgaattttgttac
	NP-hag-T209C-SPT399_fwd	cgcctacaagccgacgaagggtaagaaattgctcgatg
	NP-hag-T209C-SPT399_rev	tccaccatcacgatgtgggcattgaattctgtacgatttgaaatac
	NP-hag-T209C-SPT426_fwd	cgcctacaagccgacgaagaaagttgacacagctactc
	NP-hag-T209C-SPT426_rev	tccaccatcacgatgtgggcgtaagtgccatcgagcaatttc
	NP-hag-T209C-SPT459_fwd	cgcctacaagccgacgaagaacttggtattccaaatcg
	NP-hag-T209C-SPT459_rev	tccaccatcacgatgtgggccttttgatttgcaggagtag
	NP-hag-T209C-SPT492_fwd	cgcctacaagccgacgaagcagcaaatctctgtaaatattgag
	NP-hag-T209C-SPT492_rev	tccaccatcacgatgtgggctgtagcatttgctccgatttg
	NP-hag-T209C-SPT537_fwd	cgcctacaagccgacgaagggaattaaagaagctgatggttcaattg
	NP-hag-T209C-SPT537_rev	tccaccatcacgatgtgggcaagagcgtcagcacccata
	NP-hag-T209C-SPT555_fwd	cgcctacaagccgacgaagggttcaattgcagctcttc
	NP-hag-T209C-SPT555_rev	tccaccatcacgatgtgggcatcagcttctttaattccaag
	NP-hag-T209C-SPT588_fwd	cgcctacaagccgacgaagcttgacgtaacaaaattcgc
	NP-hag-T209C-SPT588_rev	tccaccatcacgatgtgggcatcattaactgaatgaagagc
	NP-hag-T209C-SPT612_fwd	cgcctacaagccgacgaagaatgcagcagattgtgctg
	NP-hag-T209C-SPT612_rev	tccaccatcacgatgtgggcatctgcgaattttgttacg
	NP-hag-T209C-SPT645_fwd	cgcctacaagccgacgaaggctcaattgaaagttgttgatgaag
	NP-hag-T209C-SPT645_rev	tccaccatcacgatgtgggcatcgaaaccgatatcagcac
