# Supplementary material for: Engineering Bacillus subtilis for the formation of a durable living biocomposite material
Source: Nat Commun. 2021 Dec 8;12:7133. doi: 10.1038/s41467-021-27467-2 (PMC8654922; doi:10.1038/s41467-021-27467-2)
Supplement: Supplementary file 9 — Source Data [file 41467_2021_27467_MOESM9_ESM.xlsx]

## Sheet: Fig 2b
B. subtilis WT, SMM, 20C												Empty media (Control)
OD600 in SMM						pH in SMM						pH in empty SMM
	Time (h)						Time (h)
Replicate #	24h	48h	72h	96h		Replicate #	24h	48h	72h	96h		Replicate #	pH
pCT-empty rep #1	2.2	5.35	7.49	9.7		pCT-empty rep #1	6.97	6.95	7.55	7.98		empty media 1	7.09
pCT-empty rep #2	2.32	4.97	7.57	9.77		pCT-empty rep #2	6.95	6.89	7.56	7.99		empty media 2	7.09
pCT-empty rep #3	2.35	5.54	7.67	9.36		pCT-empty rep #3	6.93	6.89	7.54	7.93		empty media 3	7.11
Average	2.29	5.28667	7.57667	9.61		Average	6.95	6.91	7.55	7.96667		Average	7.09667
Stdeva	0.0793725	0.29023	0.090185	0.219317		Stdeva	0.02	0.034641	0.01	0.0321455		Stdeva	0.011547
	Time (h)						Time (h)
Replicate #	24h	48h	72h	96h		Replicate #	24h	48h	72h	96h
pCT-EutMSpyC rep #1	1.35	1.49	1.43	5.24		pCT-EutMSpyC rep #1	7.09667	7	6.96	6.94
pCT-EutMSpyC rep #2	2.23	1.76	1.32	2.46		pCT-EutMSpyC rep #2	7.09667	6.94	6.91	6.92
pCT-EutMSpyC rep #3	1.64	1.25	1.19	4.27		pCT-EutMSpyC rep #3	7.09667	6.94	6.92	6.9
Average	1.74	1.5	1.31333	3.99		Average	7.09667	6.96	6.93	6.92
Stdeva	0.448442	0.255147	0.120139	1.41099		Stdeva	0	0.034641	0.0264575	0.02

## Sheet: Fig 2d
	Original image

## Sheet: Fig 3c
	B. subtilis ΔlytCΔflhG, SMM, 20C												Empty media (Control)
	OD600 in SMM						pH in SMM						pH in empty SMM
		Time (h)						Time (h)
	Replicate #	24h	48h	72h	96h		Replicate #	24h	48h	72h	96h		Replicate #	pH
	pCT-empty rep #1	1.98	7.57	9.25	11.8		pCT-empty rep #1	6.95	7.01	7.68	8.1		empty media 1	7.09
	pCT-empty rep #2	3.38	8.98	10.12	11.54		pCT-empty rep #2	6.89	7.27	7.78	8.24		empty media 2	7.09
	pCT-empty rep #3	2.55	8.16	9.62	11.42		pCT-empty rep #3	6.91	7.09	7.68	8.08		empty media 3	7.11
	Average	2.63667	8.23667	9.66333	11.5867		Average	6.91667	7.12333	7.71333	8.14		Average	7.09667
	Stdeva	0.704012	0.70812	0.436616	0.194251		Stdeva	0.0305505	0.133167	0.057735	0.087178		Stdeva	0.011547
		Time (h)						Time (h)
	Replicate #	24h	48h	72h	96h		Replicate #	24h	48h	72h	96h
	pCT-EutMSpyC rep #1	2.1	2.99	2.97	6.33		pCT-EutMSpyC rep #1	7.02	6.93	6.97	7.29
	pCT-EutMSpyC rep #2	2.08	2.6	2.66	5.23		pCT-EutMSpyC rep #2	6.98	6.89	6.91	7.26
	pCT-EutMSpyC rep #3	3.19	4.28	3.91	5.73		pCT-EutMSpyC rep #3	6.93	6.92	7.12	7.59
	Average	2.45667	3.29	3.18	5.76333		Average	6.97667	6.91333	7	7.38
	Stdeva	0.635164	0.879261	0.650922	0.550757		Stdeva	0.0450925	0.0208167	0.108167	0.182483

## Sheet: Fig 3d
	Original image

## Sheet: Fig 4f
	Original image

## Sheet: Fig 5c
	Original image

## Sheet: Fig 6c
Loss modulus	pCT-empty [Three replicates]					EutMCotB-EutMSpyC [Three replicates]					EutMCotB-EutMSpyC-HagT209C::SpyT588 [Three replicates]
Angular frequency	pCT-empty 1	pCT-empty 2	pCT-empty 3	Average (Mean)	Standard deviation (SD)	EutMCotB-EutMSpyC 1	EutMCotB-EutMSpyC 2	EutMCotB-EutMSpyC 3	Average (Mean)	Standard deviation (SD)	EutMCotB-EutMSpyC-HagT209C::SpyT588 1	EutMCotB-EutMSpyC-HagT209C::SpyT588 2	EutMCotB-EutMSpyC-HagT209C::SpyT588 3	Average (Mean)	Standard deviation (SD)
rad/s	MPa	MPa	MPa	MPa	MPa	MPa	MPa	MPa	MPa	MPa	MPa	MPa	MPa	MPa	MPa
100	0.000105949	8.00192e-05	0.000136176	0.000107381	2.81058e-05	5.18288e-05	6.33392e-05	0.000155599	9.02557e-05	5.68809e-05	0.000117281	-9.81853e-05	0.0001119	4.36652e-05	0.000122876
63.0957	3.50912e-05	0.000140798	0.000137546	0.000104478	6.01131e-05	9.35101e-05	0.000105461	0.000138393	0.000112455	2.32444e-05	4.97214e-05	6.83294e-05	0.000113884	7.73116e-05	3.30109e-05
39.8107	5.48754e-05	0.000119462	0.000133103	0.00010248	4.17873e-05	9.68286e-05	8.22359e-05	9.24653e-05	9.05099e-05	7.49028e-06	5.59495e-05	7.29299e-05	8.58005e-05	7.156e-05	1.49726e-05
25.1189	4.7461e-05	8.85979e-05	0.000103873	7.99773e-05	2.91773e-05	0.000116303	9.34462e-05	7.46933e-05	9.48142e-05	2.08386e-05	5.61677e-05	8.5506e-05	7.74625e-05	7.30454e-05	1.51597e-05
15.8489	5.05531e-05	0.000112511	9.25061e-05	8.51901e-05	3.16202e-05	0.000112259	6.41512e-05	9.89907e-05	9.18003e-05	2.48469e-05	3.98626e-05	8.63437e-05	6.71439e-05	6.44501e-05	2.33573e-05
10	5.16417e-05	0.000104001	9.1657e-05	8.24332e-05	2.73712e-05	9.38599e-05	7.71657e-05	9.97427e-05	9.02561e-05	1.1712e-05	3.33467e-05	0.00010424	7.77563e-05	7.1781e-05	3.58224e-05
6.30957	6.47589e-05	0.000125872	0.000100696	9.7109e-05	3.0714e-05	8.29344e-05	7.78137e-05	0.000123103	9.4617e-05	2.48021e-05	5.43957e-05	0.000112908	7.6371e-05	8.12249e-05	2.95566e-05
3.98107	7.18844e-05	0.000122554	0.00010134	9.85928e-05	2.54463e-05	0.0001088	6.54239e-05	3.7514e-05	7.05793e-05	3.59215e-05	3.95364e-05	9.82323e-05	7.67649e-05	7.15112e-05	2.96985e-05
2.51189	7.57626e-05	9.4886e-05	0.000100197	9.02819e-05	1.28514e-05	0.000124046	3.1031e-05	0.000126968	9.4015e-05	5.45653e-05	6.33251e-05	0.000121993	9.86596e-05	9.46592e-05	2.95378e-05
1.58489	7.33122e-05	6.8865e-05	0.000107117	8.30981e-05	2.09195e-05	0.000129692	0.00010636	0.000183085	0.000139712	3.93318e-05	9.05362e-05	0.000104792	8.38253e-05	9.30512e-05	1.07072e-05
1	0.0001124	0.000158936	0.000108164	0.0001265	2.81701e-05	0.000119102	0.000106366	0.000176038	0.000133835	3.70992e-05	9.27301e-05	0.000135008	0.000100598	0.000109445	2.24847e-05
Storage modulus	pCT-empty [Three replicates]					EutMCotB-EutMSpyC [Three replicates]					EutMCotB-EutMSpyC-HagT209C::SpyT588 [Three replicates]
Angular frequency	pCT-empty 1	pCT-empty 2	pCT-empty 3	Average (Mean)	Standard deviation (SD)	EutMCotB-EutMSpyC 1	EutMCotB-EutMSpyC 2	EutMCotB-EutMSpyC 3	Average (Mean)	Standard deviation (SD)	EutMCotB-EutMSpyC-HagT209C::SpyT588 1	EutMCotB-EutMSpyC-HagT209C::SpyT588 2	EutMCotB-EutMSpyC-HagT209C::SpyT588 3	Average (Mean)	Standard deviation (SD)
rad/s	MPa	MPa	MPa	MPa	MPa	MPa	MPa	MPa	MPa	MPa	MPa	MPa	MPa	MPa	MPa
100	0.00113723	0.00123578	0.000763884	0.00104563	0.000248926	0.001203	0.0013153	0.00133969	0.001286	7.29044e-05	0.00136161	0.00160187	0.00111256	0.00135868	0.000244668
63.0957	0.00112795	0.00118811	0.000705141	0.00100707	0.0002632	0.00112275	0.0012786	0.00122042	0.00120726	7.87544e-05	0.00127252	0.00168897	0.00113236	0.00136462	0.000289508
39.8107	0.00107823	0.00113155	0.000670776	0.000960185	0.00025205	0.00111729	0.00121215	0.0012024	0.00117728	5.21811e-05	0.00121329	0.00158577	0.00112395	0.00130767	0.000244949
25.1189	0.00105138	0.00109958	0.000661991	0.00093765	0.000239941	0.00108719	0.00116349	0.00116994	0.00114021	4.60269e-05	0.00118451	0.00151161	0.00110377	0.00126663	0.000215966
15.8489	0.00101925	0.00105684	0.000643363	0.000906484	0.000228644	0.00104964	0.00110703	0.00114648	0.00110105	4.86962e-05	0.00116158	0.00147511	0.00109298	0.00124322	0.000203728
10	0.00100036	0.0010211	0.000631851	0.000884437	0.000218992	0.00102033	0.00107724	0.00110418	0.00106725	4.28084e-05	0.00111669	0.00140539	0.00108391	0.001202	0.000176905
6.30957	0.000968887	0.000986979	0.000620136	0.000858667	0.000206772	0.000958833	0.001034	0.00107468	0.0010225	5.87728e-05	0.0010919	0.00133626	0.00105637	0.00116151	0.000152377
3.98107	0.000964371	0.0008797	0.000657374	0.000833815	0.000158559	0.000945378	0.00102096	0.00104968	0.00100534	5.3877e-05	0.00107384	0.00126203	0.00104191	0.00112593	0.000118945
2.51189	0.000936924	0.000937297	0.000622004	0.000832075	0.000181927	0.000910522	0.001002	0.000996631	0.000969718	5.13352e-05	0.00107638	0.00125615	0.001002	0.00111151	0.000130666
1.58489	0.000908513	0.000898078	0.000632178	0.000812923	0.000156617	0.000863041	0.000942329	0.000928062	0.000911144	4.22648e-05	0.0010482	0.00117841	0.00095882	0.00106181	0.000110426
1	0.000877018	0.000842516	0.000625981	0.000781838	0.000136074	0.000840102	0.000885488	0.00094957	0.00089172	5.49994e-05	0.00100863	0.00118397	0.000973591	0.0010554	0.000112717

## Sheet: Fig 8b
	Original image

## Sheet: Suppl Fig 1a
	B. subtilis WT, LB, 20C												Empty media (Control)
	OD600 in LB						pH in LB						pH in empty LB
		Time (h)						Time (h)
	Replicate #	24h	48h	72h	96h		Replicate #	24h	48h	72h	96h		Replicate #	pH
	pCT-empty rep #1	1.49	3.06	3.65	3.31		pCT-empty rep #1	7.58	8.13	8.43	8.78		empty media 1	7.11
	pCT-empty rep #2	1.56	3.14	3.59	3.41		pCT-empty rep #2	7.68	8.17	8.49	8.7		empty media 2	7.1
	pCT-empty rep #3	1.55	3.15	3.64	3.33		pCT-empty rep #3	7.54	8.29	8.44	8.6		empty media 3	7.09
	Average	1.53333	3.11667	3.62667	3.35		Average	7.6	8.19667	8.45333	8.69333		Average	7.1
	Stdeva	0.0378594	0.0493288	0.0321455	0.052915		Stdeva	0.072111	0.0832666	0.0321455	0.090185		Stdeva	0.01
	B. subtilis WT, SMM, 20C												Empty media (Control)
	OD600 in SMM						pH in SMM						pH in empty SMM
		Time (h)						Time (h)
	Replicate #	24h	48h	72h	96h		Replicate #	24h	48h	72h	96h		Replicate #	pH
	pCT-empty rep #1	2.2	5.35	7.49	9.7		pCT-empty rep #1	6.97	6.95	7.55	7.98		empty media 1	7.09
	pCT-empty rep #2	2.32	4.97	7.57	9.77		pCT-empty rep #2	6.95	6.89	7.56	7.99		empty media 2	7.09
	pCT-empty rep #3	2.35	5.54	7.67	9.36		pCT-empty rep #3	6.93	6.89	7.54	7.93		empty media 3	7.11
	Average	2.29	5.28667	7.57667	9.61		Average	6.95	6.91	7.55	7.96667		Average	7.09667
	Stdeva	0.0793725	0.29023	0.090185	0.219317		Stdeva	0.02	0.034641	0.01	0.0321455		Stdeva	0.011547

## Sheet: Suppl Fig 1b
	B. subtilis WT, LB, 30C												Empty media (Control)
	OD600 in LB						pH inLB						pH in empty LB
		Time (h)						Time (h)
	Replicate #	24h	48h	72h	96h		Replicate #	24h	48h	72h	96h		Replicate #	pH
	pCT-empty rep #1	2.82	3.53	2.62	1.81		pCT-empty rep #1	8.03	8.58	8.83	9.11		empty media 1	7.11
	pCT-empty rep #2	2.79	3.72	3.09	2.3		pCT-empty rep #2	8.22	8.91	8.84	9.08		empty media 2	7.1
	pCT-empty rep #3	2.62	3.13	2.63	2.04		pCT-empty rep #3	8.04	8.46	8.73	9.1		empty media 3	7.09
	Average	2.74333	3.46	2.78	2.05		Average	8.09667	8.65	8.8	9.09667		Average	7.1
	Stdeva	0.107858	0.301164	0.268514	0.245153		Stdeva	0.106927	0.233024	0.0608276	0.0152753		Stdeva	0.01
	B. subtilis WT, SMM, 30C												Empty media (Control)
	OD600 in SMM						pH in SMM						pH in empty SMM
		Time (h)						Time (h)
	Replicate #	24h	48h	72h	96h		Replicate #	24h	48h	72h	96h		Replicate #	pH
	pCT-empty rep #1	5.51	9.02	8.53	8.08		pCT-empty rep #1	7.3	8.16	8.52	9.22		empty media 1	7.09
	pCT-empty rep #2	5.74	9.38	7.88	7.77		pCT-empty rep #2	7.28	8.23	8.71	8.93		empty media 2	7.09
	pCT-empty rep #3	5.28	8.71	8.3	7.61		pCT-empty rep #3	7.23	8	8.49	9.21		empty media 3	7.11
	Average	5.51	9.03667	8.23667	7.82		Average	7.27	8.13	8.57333	9.12		Average	7.09667
	Stdeva	0.23	0.335311	0.329596	0.238956		Stdeva	0.0360555	0.117898	0.119304	0.164621		Stdeva	0.011547

[truncated: 9 more sheets: Suppl Fig 1c, Suppl Fig 1d, Suppl Fig 4b, Suppl Fig 5b, Suppl Fig 6a, Suppl Fig 6b, Suppl Fig 7, Suppl Fig 10a, Suppl Fig 14d]
